# Supplementary material for: Adding country resolution to EXIOBASE: impacts on land use embodied in trade
Source: J Econ Struct. 2020 Feb 13;9(1):14. doi: 10.1186/s40008-020-0182-y (PMC7021151; doi:10.1186/s40008-020-0182-y)
Supplement: Supplementary file 2 — Additional file 2. Concordance matrices for regions, land use types and industries. [file 40008_2020_182_MOESM2_ESM.xlsx]

## Sheet: meta
Sheet	Description
ISIC to Industries	163 EXIOBASE industries (rows) to 7 UN ISIC categories (columns)
Countries	214 countries of EXIOBASE 3rx (rows) to 49 regions of EXIOBASE 3 (columns)
Land types	40 land use extensions to five land types

## Sheet: ISIC to Industries
Number	Name	CodeNr	CodeTxt	ISIC_A	ISIC_B	ISIC_C	ISIC_D	ISIC_E	ISIC_F	ISIC_G_H	ISIC_I	ISIC_J_K	ISIC_L	ISIC_M_N_O	ISIC_P
1	Cultivation of paddy rice	i01.a	A_PARI	1	0	0	0	0	0	0	0	0	0	0	0
2	Cultivation of wheat	i01.b	A_WHEA	1	0	0	0	0	0	0	0	0	0	0	0
3	Cultivation of cereal grains nec	i01.c	A_OCER	1	0	0	0	0	0	0	0	0	0	0	0
4	Cultivation of vegetables, fruit, nuts	i01.d	A_FVEG	1	0	0	0	0	0	0	0	0	0	0	0
5	Cultivation of oil seeds	i01.e	A_OILS	1	0	0	0	0	0	0	0	0	0	0	0
6	Cultivation of sugar cane, sugar beet	i01.f	A_SUGB	1	0	0	0	0	0	0	0	0	0	0	0
7	Cultivation of plant-based fibers	i01.g	A_FIBR	1	0	0	0	0	0	0	0	0	0	0	0
8	Cultivation of crops nec	i01.h	A_OTCR	1	0	0	0	0	0	0	0	0	0	0	0
9	Cattle farming	i01.i	A_CATL	1	0	0	0	0	0	0	0	0	0	0	0
10	Pigs farming	i01.j	A_PIGS	1	0	0	0	0	0	0	0	0	0	0	0
11	Poultry farming	i01.k	A_PLTR	1	0	0	0	0	0	0	0	0	0	0	0
12	Meat animals nec	i01.l	A_OMEA	1	0	0	0	0	0	0	0	0	0	0	0
13	Animal products nec	i01.m	A_OANP	1	0	0	0	0	0	0	0	0	0	0	0
14	Raw milk	i01.n	A_MILK	1	0	0	0	0	0	0	0	0	0	0	0
15	Wool, silk-worm cocoons	i01.o	A_WOOL	1	0	0	0	0	0	0	0	0	0	0	0
16	Manure treatment (conventional), storage and land application	i01.w.1	A_MANC	1	0	0	0	0	0	0	0	0	0	0	0
17	Manure treatment (biogas), storage and land application	i01.w.2	A_MANB	1	0	0	0	0	0	0	0	0	0	0	0
18	Forestry, logging and related service activities (02)	i02	A_FORE	1	0	0	0	0	0	0	0	0	0	0	0
19	Fishing, operating of fish hatcheries and fish farms; service activities incidental to fishing (05)	i05	A_FISH	0	1	0	0	0	0	0	0	0	0	0	0
20	Mining of coal and lignite; extraction of peat (10)	i10	A_COAL	0	0	1	0	0	0	0	0	0	0	0	0
21	Extraction of crude petroleum and services related to crude oil extraction, excluding surveying	i11.a	A_COIL	0	0	1	0	0	0	0	0	0	0	0	0
22	Extraction of natural gas and services related to natural gas extraction, excluding surveying	i11.b	A_GASE	0	0	1	0	0	0	0	0	0	0	0	0
23	Extraction, liquefaction, and regasification of other petroleum and gaseous materials	i11.c	A_OGPL	0	0	1	0	0	0	0	0	0	0	0	0
24	Mining of uranium and thorium ores (12)	i12	A_ORAN	0	0	1	0	0	0	0	0	0	0	0	0
25	Mining of iron ores	i13.1	A_IRON	0	0	1	0	0	0	0	0	0	0	0	0
26	Mining of copper ores and concentrates	i13.20.11	A_COPO	0	0	1	0	0	0	0	0	0	0	0	0
27	Mining of nickel ores and concentrates	i13.20.12	A_NIKO	0	0	1	0	0	0	0	0	0	0	0	0
28	Mining of aluminium ores and concentrates	i13.20.13	A_ALUO	0	0	1	0	0	0	0	0	0	0	0	0
29	Mining of precious metal ores and concentrates	i13.20.14	A_PREO	0	0	1	0	0	0	0	0	0	0	0	0
30	Mining of lead, zinc and tin ores and concentrates	i13.20.15	A_LZTO	0	0	1	0	0	0	0	0	0	0	0	0
31	Mining of other non-ferrous metal ores and concentrates	i13.20.16	A_ONFO	0	0	1	0	0	0	0	0	0	0	0	0
32	Quarrying of stone	i14.1	A_STON	0	0	1	0	0	0	0	0	0	0	0	0
33	Quarrying of sand and clay	i14.2	A_SDCL	0	0	1	0	0	0	0	0	0	0	0	0
34	Mining of chemical and fertilizer minerals, production of salt, other mining and quarrying n.e.c.	i14.3	A_CHMF	0	0	1	0	0	0	0	0	0	0	0	0
35	Processing of meat cattle	i15.a	A_PCAT	0	0	0	1	0	0	0	0	0	0	0	0
36	Processing of meat pigs	i15.b	A_PPIG	0	0	0	1	0	0	0	0	0	0	0	0
37	Processing of meat poultry	i15.c	A_PPLT	0	0	0	1	0	0	0	0	0	0	0	0
38	Production of meat products nec	i15.d	A_POME	0	0	0	1	0	0	0	0	0	0	0	0
39	Processing vegetable oils and fats	i15.e	A_VOIL	0	0	0	1	0	0	0	0	0	0	0	0
40	Processing of dairy products	i15.f	A_DAIR	0	0	0	1	0	0	0	0	0	0	0	0
41	Processed rice	i15.g	A_RICE	0	0	0	1	0	0	0	0	0	0	0	0
42	Sugar refining	i15.h	A_SUGR	0	0	0	1	0	0	0	0	0	0	0	0
43	Processing of Food products nec	i15.i	A_OFOD	0	0	0	1	0	0	0	0	0	0	0	0
44	Manufacture of beverages	i15.j	A_BEVR	0	0	0	1	0	0	0	0	0	0	0	0
45	Manufacture of fish products	i15.k	A_FSHP	0	0	0	1	0	0	0	0	0	0	0	0
46	Manufacture of tobacco products (16)	i16	A_TOBC	0	0	0	1	0	0	0	0	0	0	0	0
47	Manufacture of textiles (17)	i17	A_TEXT	0	0	0	1	0	0	0	0	0	0	0	0
48	Manufacture of wearing apparel; dressing and dyeing of fur (18)	i18	A_GARM	0	0	0	1	0	0	0	0	0	0	0	0
49	Tanning and dressing of leather; manufacture of luggage, handbags, saddlery, harness and footwear (19)	i19	A_LETH	0	0	0	1	0	0	0	0	0	0	0	0
50	Manufacture of wood and of products of wood and cork, except furniture; manufacture of articles of straw and plaiting materials (20)	i20	A_WOOD	0	0	0	1	0	0	0	0	0	0	0	0
51	Re-processing of secondary wood material into new wood material	i20.w	A_WOOW	0	0	0	1	0	0	0	0	0	0	0	0
52	Pulp	i21.1	A_PULP	0	0	0	1	0	0	0	0	0	0	0	0
53	Re-processing of secondary paper into new pulp	i21.w.1	A_PAPR	0	0	0	1	0	0	0	0	0	0	0	0
54	Paper	i21.2	A_PAPE	0	0	0	1	0	0	0	0	0	0	0	0
55	Publishing, printing and reproduction of recorded media (22)	i22	A_MDIA	0	0	0	1	0	0	0	0	0	0	0	0
56	Manufacture of coke oven products	i23.1	A_COKE	0	0	0	1	0	0	0	0	0	0	0	0
57	Petroleum Refinery	i23.2	A_REFN	0	0	0	1	0	0	0	0	0	0	0	0
58	Processing of nuclear fuel	i23.3	A_NUCF	0	0	0	1	0	0	0	0	0	0	0	0
59	Plastics, basic	i24.a	A_PLAS	0	0	0	1	0	0	0	0	0	0	0	0
60	Re-processing of secondary plastic into new plastic	i24.a.w	A_PLAW	0	0	0	1	0	0	0	0	0	0	0	0
61	N-fertiliser	i24.b	A_NFER	0	0	0	1	0	0	0	0	0	0	0	0
62	P- and other fertiliser	i24.c	A_PFER	0	0	0	1	0	0	0	0	0	0	0	0
63	Chemicals nec	i24.d	A_CHEM	0	0	0	1	0	0	0	0	0	0	0	0
64	Manufacture of rubber and plastic products (25)	i25	A_RUBP	0	0	0	1	0	0	0	0	0	0	0	0
65	Manufacture of glass and glass products	i26.a	A_GLAS	0	0	0	1	0	0	0	0	0	0	0	0
66	Re-processing of secondary glass into new glass	i26.a.w	A_GLAW	0	0	0	1	0	0	0	0	0	0	0	0
67	Manufacture of ceramic goods	i26.b	A_CRMC	0	0	0	1	0	0	0	0	0	0	0	0
68	Manufacture of bricks, tiles and construction products, in baked clay	i26.c	A_BRIK	0	0	0	1	0	0	0	0	0	0	0	0
69	Manufacture of cement, lime and plaster	i26.d	A_CMNT	0	0	0	1	0	0	0	0	0	0	0	0
70	Re-processing of ash into clinker	i26.d.w	A_ASHW	0	0	0	1	0	0	0	0	0	0	0	0
71	Manufacture of other non-metallic mineral products n.e.c.	i26.e	A_ONMM	0	0	0	1	0	0	0	0	0	0	0	0
72	Manufacture of basic iron and steel and of ferro-alloys and first products thereof	i27.a	A_STEL	0	0	0	1	0	0	0	0	0	0	0	0
73	Re-processing of secondary steel into new steel	i27.a.w	A_STEW	0	0	0	1	0	0	0	0	0	0	0	0
74	Precious metals production	i27.41	A_PREM	0	0	0	1	0	0	0	0	0	0	0	0
75	Re-processing of secondary preciuos metals into new preciuos metals	i27.41.w	A_PREW	0	0	0	1	0	0	0	0	0	0	0	0
76	Aluminium production	i27.42	A_ALUM	0	0	0	1	0	0	0	0	0	0	0	0
77	Re-processing of secondary aluminium into new aluminium	i27.42.w	A_ALUW	0	0	0	1	0	0	0	0	0	0	0	0
78	Lead, zinc and tin production	i27.43	A_LZTP	0	0	0	1	0	0	0	0	0	0	0	0
79	Re-processing of secondary lead into new lead, zinc and tin	i27.43.w	A_LZTW	0	0	0	1	0	0	0	0	0	0	0	0
80	Copper production	i27.44	A_COPP	0	0	0	1	0	0	0	0	0	0	0	0
81	Re-processing of secondary copper into new copper	i27.44.w	A_COPW	0	0	0	1	0	0	0	0	0	0	0	0
82	Other non-ferrous metal production	i27.45	A_ONFM	0	0	0	1	0	0	0	0	0	0	0	0
83	Re-processing of secondary other non-ferrous metals into new other non-ferrous metals	i27.45.w	A_ONFW	0	0	0	1	0	0	0	0	0	0	0	0
84	Casting of metals	i27.5	A_METC	0	0	0	1	0	0	0	0	0	0	0	0
85	Manufacture of fabricated metal products, except machinery and equipment (28)	i28	A_FABM	0	0	0	1	0	0	0	0	0	0	0	0
86	Manufacture of machinery and equipment n.e.c. (29)	i29	A_MACH	0	0	0	1	0	0	0	0	0	0	0	0
87	Manufacture of office machinery and computers (30)	i30	A_OFMA	0	0	0	1	0	0	0	0	0	0	0	0
88	Manufacture of electrical machinery and apparatus n.e.c. (31)	i31	A_ELMA	0	0	0	1	0	0	0	0	0	0	0	0
89	Manufacture of radio, television and communication equipment and apparatus (32)	i32	A_RATV	0	0	0	1	0	0	0	0	0	0	0	0
90	Manufacture of medical, precision and optical instruments, watches and clocks (33)	i33	A_MEIN	0	0	0	1	0	0	0	0	0	0	0	0
91	Manufacture of motor vehicles, trailers and semi-trailers (34)	i34	A_MOTO	0	0	0	1	0	0	0	0	0	0	0	0
92	Manufacture of other transport equipment (35)	i35	A_OTRE	0	0	0	1	0	0	0	0	0	0	0	0
93	Manufacture of furniture; manufacturing n.e.c. (36)	i36	A_FURN	0	0	0	1	0	0	0	0	0	0	0	0
94	Recycling of waste and scrap	i37	A_RYMS	0	0	0	1	0	0	0	0	0	0	0	0
95	Recycling of bottles by direct reuse	i37.w.1	A_BOTW	0	0	0	1	0	0	0	0	0	0	0	0
96	Production of electricity by coal	i40.11.a	A_POWC	0	0	0	0	1	0	0	0	0	0	0	0
97	Production of electricity by gas	i40.11.b	A_POWG	0	0	0	0	1	0	0	0	0	0	0	0
98	Production of electricity by nuclear	i40.11.c	A_POWN	0	0	0	0	1	0	0	0	0	0	0	0
99	Production of electricity by hydro	i40.11.d	A_POWH	0	0	0	0	1	0	0	0	0	0	0	0
100	Production of electricity by wind	i40.11.e	A_POWW	0	0	0	0	1	0	0	0	0	0	0	0
101	Production of electricity by petroleum and other oil derivatives	i40.11.f	A_POWP	0	0	0	0	1	0	0	0	0	0	0	0
102	Production of electricity by biomass and waste	i40.11.g	A_POWB	0	0	0	0	1	0	0	0	0	0	0	0
103	Production of electricity by solar photovoltaic	i40.11.h	A_POWS	0	0	0	0	1	0	0	0	0	0	0	0
104	Production of electricity by solar thermal	i40.11.i	A_POWE	0	0	0	0	1	0	0	0	0	0	0	0
105	Production of electricity by tide, wave, ocean	i40.11.j	A_POWO	0	0	0	0	1	0	0	0	0	0	0	0
106	Production of electricity by Geothermal	i40.11.k	A_POWM	0	0	0	0	1	0	0	0	0	0	0	0
107	Production of electricity nec	i40.11.l	A_POWZ	0	0	0	0	1	0	0	0	0	0	0	0
108	Transmission of electricity	i40.12	A_POWT	0	0	0	0	1	0	0	0	0	0	0	0
109	Distribution and trade of electricity	i40.13	A_POWD	0	0	0	0	1	0	0	0	0	0	0	0
110	Manufacture of gas; distribution of gaseous fuels through mains	i40.2	A_GASD	0	0	0	0	1	0	0	0	0	0	0	0
111	Steam and hot water supply	i40.3	A_HWAT	0	0	0	0	1	0	0	0	0	0	0	0
112	Collection, purification and distribution of water (41)	i41	A_WATR	0	0	0	0	1	0	0	0	0	0	0	0
113	Construction (45)	i45	A_CONS	0	0	0	0	0	1	0	0	0	0	0	0
114	Re-processing of secondary construction material into aggregates	i45.w	A_CONW	0	0	0	0	0	1	0	0	0	0	0	0
115	Sale, maintenance, repair of motor vehicles, motor vehicles parts, motorcycles, motor cycles parts and accessoiries	i50.a	A_TDMO	0	0	0	0	0	0	1	0	0	0	0	0
116	Retail sale of automotive fuel	i50.b	A_TDFU	0	0	0	0	0	0	1	0	0	0	0	0
117	Wholesale trade and commission trade, except of motor vehicles and motorcycles (51)	i51	A_TDWH	0	0	0	0	0	0	1	0	0	0	0	0
118	Retail trade, except of motor vehicles and motorcycles; repair of personal and household goods (52)	i52	A_TDRT	0	0	0	0	0	0	1	0	0	0	0	0
119	Hotels and restaurants (55)	i55	A_HORE	0	0	0	0	0	0	1	0	0	0	0	0
120	Transport via railways	i60.1	A_TRAI	0	0	0	0	0	0	0	1	0	0	0	0
121	Other land transport	i60.2	A_TLND	0	0	0	0	0	0	0	1	0	0	0	0
122	Transport via pipelines	i60.3	A_TPIP	0	0	0	0	0	0	0	1	0	0	0	0
123	Sea and coastal water transport	i61.1	A_TWAS	0	0	0	0	0	0	0	1	0	0	0	0
124	Inland water transport	i61.2	A_TWAI	0	0	0	0	0	0	0	1	0	0	0	0
125	Air transport (62)	i62	A_TAIR	0	0	0	0	0	0	0	1	0	0	0	0
126	Supporting and auxiliary transport activities; activities of travel agencies (63)	i63	A_TAUX	0	0	0	0	0	0	0	1	0	0	0	0
127	Post and telecommunications (64)	i64	A_PTEL	0	0	0	0	0	0	0	1	0	0	0	0
128	Financial intermediation, except insurance and pension funding (65)	i65	A_FINT	0	0	0	0	0	0	0	0	1	0	0	0
129	Insurance and pension funding, except compulsory social security (66)	i66	A_FINS	0	0	0	0	0	0	0	0	1	0	0	0
130	Activities auxiliary to financial intermediation (67)	i67	A_FAUX	0	0	0	0	0	0	0	0	1	0	0	0
131	Real estate activities (70)	i70	A_REAL	0	0	0	0	0	0	0	0	1	0	0	0
132	Renting of machinery and equipment without operator and of personal and household goods (71)	i71	A_MARE	0	0	0	0	0	0	0	0	1	0	0	0
133	Computer and related activities (72)	i72	A_COMP	0	0	0	0	0	0	0	0	1	0	0	0
134	Research and development (73)	i73	A_RESD	0	0	0	0	0	0	0	0	1	0	0	0
135	Other business activities (74)	i74	A_OBUS	0	0	0	0	0	0	0	0	1	0	0	0
136	Public administration and defence; compulsory social security (75)	i75	A_PADF	0	0	0	0	0	0	0	0	0	1	0	0
137	Education (80)	i80	A_EDUC	0	0	0	0	0	0	0	0	0	0	1	0
138	Health and social work (85)	i85	A_HEAL	0	0	0	0	0	0	0	0	0	0	1	0
139	Incineration of waste: Food	i90.1.a	A_INCF	0	0	0	0	0	0	0	0	0	0	1	0
140	Incineration of waste: Paper	i90.1.b	A_INCP	0	0	0	0	0	0	0	0	0	0	1	0
141	Incineration of waste: Plastic	i90.1.c	A_INCL	0	0	0	0	0	0	0	0	0	0	1	0
142	Incineration of waste: Metals and Inert materials	i90.1.d	A_INCM	0	0	0	0	0	0	0	0	0	0	1	0
143	Incineration of waste: Textiles	i90.1.e	A_INCT	0	0	0	0	0	0	0	0	0	0	1	0
144	Incineration of waste: Wood	i90.1.f	A_INCW	0	0	0	0	0	0	0	0	0	0	1	0
145	Incineration of waste: Oil/Hazardous waste	i90.1.g	A_INCO	0	0	0	0	0	0	0	0	0	0	1	0
146	Biogasification of food waste, incl. land application	i90.2.a	A_BIOF	0	0	0	0	0	0	0	0	0	0	1	0
147	Biogasification of paper, incl. land application	i90.2.b	A_BIOP	0	0	0	0	0	0	0	0	0	0	1	0
148	Biogasification of sewage slugde, incl. land application	i90.2.c	A_BIOS	0	0	0	0	0	0	0	0	0	0	1	0
149	Composting of food waste, incl. land application	i90.3.a	A_COMF	0	0	0	0	0	0	0	0	0	0	1	0
150	Composting of paper and wood, incl. land application	i90.3.b	A_COMW	0	0	0	0	0	0	0	0	0	0	1	0
151	Waste water treatment, food	i90.4.a	A_WASF	0	0	0	0	0	0	0	0	0	0	1	0
152	Waste water treatment, other	i90.4.b	A_WASO	0	0	0	0	0	0	0	0	0	0	1	0
153	Landfill of waste: Food	i90.5.a	A_LANF	0	0	0	0	0	0	0	0	0	0	1	0
154	Landfill of waste: Paper	i90.5.b	A_LANP	0	0	0	0	0	0	0	0	0	0	1	0
155	Landfill of waste: Plastic	i90.5.c	A_LANL	0	0	0	0	0	0	0	0	0	0	1	0
156	Landfill of waste: Inert/metal/hazardous	i90.5.d	A_LANI	0	0	0	0	0	0	0	0	0	0	1	0
157	Landfill of waste: Textiles	i90.5.e	A_LANT	0	0	0	0	0	0	0	0	0	0	1	0
158	Landfill of waste: Wood	i90.5.f	A_LANW	0	0	0	0	0	0	0	0	0	0	1	0
159	Activities of membership organisation n.e.c. (91)	i91	A_ORGA	0	0	0	0	0	0	0	0	0	0	1	0
160	Recreational, cultural and sporting activities (92)	i92	A_RECR	0	0	0	0	0	0	0	0	0	0	1	0
161	Other service activities (93)	i93	A_OSER	0	0	0	0	0	0	0	0	0	0	1	0
162	Private households with employed persons (95)	i95	A_PRHH	0	0	0	0	0	0	0	0	0	0	0	1
163	Extra-territorial organizations and bodies	i99	A_EXTO	0	0	0	0	0	0	0	0	0	1	0	0

## Sheet: Countries
	Austria	Belgium	Bulgaria	Cyprus	Czech Republic	Germany	Denmark	Estonia	Spain	Finland	France	Greece	Croatia	Hungary	Ireland	Italy	Lithuania	Luxembourg	Latvia	Malta	Netherlands	Poland	Portugal	Romania	Sweden	Slovenia	Slovakia	United Kingdom	United States	Japan	China	Canada	South Korea	Brazil	India	Mexico	Russia	Australia	Switzerland	Turkey	Taiwan	Norway	Indonesia	South Africa	RoW Asia and Pacific	RoW America	RoW Europe	RoW Africa	RoW Middle East
Afghanistan	0	0	0	0	0	0	0	0	0	0	0	0	0	0	0	0	0	0	0	0	0	0	0	0	0	0	0	0	0	0	0	0	0	0	0	0	0	0	0	0	0	0	0	0	1	0	0	0	0
Albania	0	0	0	0	0	0	0	0	0	0	0	0	0	0	0	0	0	0	0	0	0	0	0	0	0	0	0	0	0	0	0	0	0	0	0	0	0	0	0	0	0	0	0	0	0	0	1	0	0
Algeria	0	0	0	0	0	0	0	0	0	0	0	0	0	0	0	0	0	0	0	0	0	0	0	0	0	0	0	0	0	0	0	0	0	0	0	0	0	0	0	0	0	0	0	0	0	0	0	1	0
Andorra	0	0	0	0	0	0	0	0	0	0	0	0	0	0	0	0	0	0	0	0	0	0	0	0	0	0	0	0	0	0	0	0	0	0	0	0	0	0	0	0	0	0	0	0	0	0	1	0	0
Angola	0	0	0	0	0	0	0	0	0	0	0	0	0	0	0	0	0	0	0	0	0	0	0	0	0	0	0	0	0	0	0	0	0	0	0	0	0	0	0	0	0	0	0	0	0	0	0	1	0
Anguilla	0	0	0	0	0	0	0	0	0	0	0	0	0	0	0	0	0	0	0	0	0	0	0	0	0	0	0	0	0	0	0	0	0	0	0	0	0	0	0	0	0	0	0	0	0	1	0	0	0
Antigua and Barbuda	0	0	0	0	0	0	0	0	0	0	0	0	0	0	0	0	0	0	0	0	0	0	0	0	0	0	0	0	0	0	0	0	0	0	0	0	0	0	0	0	0	0	0	0	0	1	0	0	0
Argentina	0	0	0	0	0	0	0	0	0	0	0	0	0	0	0	0	0	0	0	0	0	0	0	0	0	0	0	0	0	0	0	0	0	0	0	0	0	0	0	0	0	0	0	0	0	1	0	0	0
Armenia	0	0	0	0	0	0	0	0	0	0	0	0	0	0	0	0	0	0	0	0	0	0	0	0	0	0	0	0	0	0	0	0	0	0	0	0	0	0	0	0	0	0	0	0	1	0	0	0	0
Aruba	0	0	0	0	0	0	0	0	0	0	0	0	0	0	0	0	0	0	0	0	0	0	0	0	0	0	0	0	0	0	0	0	0	0	0	0	0	0	0	0	0	0	0	0	0	1	0	0	0
Australia	0	0	0	0	0	0	0	0	0	0	0	0	0	0	0	0	0	0	0	0	0	0	0	0	0	0	0	0	0	0	0	0	0	0	0	0	0	1	0	0	0	0	0	0	0	0	0	0	0
Austria	1	0	0	0	0	0	0	0	0	0	0	0	0	0	0	0	0	0	0	0	0	0	0	0	0	0	0	0	0	0	0	0	0	0	0	0	0	0	0	0	0	0	0	0	0	0	0	0	0
Azerbaijan	0	0	0	0	0	0	0	0	0	0	0	0	0	0	0	0	0	0	0	0	0	0	0	0	0	0	0	0	0	0	0	0	0	0	0	0	0	0	0	0	0	0	0	0	1	0	0	0	0
Bahamas	0	0	0	0	0	0	0	0	0	0	0	0	0	0	0	0	0	0	0	0	0	0	0	0	0	0	0	0	0	0	0	0	0	0	0	0	0	0	0	0	0	0	0	0	0	1	0	0	0
Bahrain	0	0	0	0	0	0	0	0	0	0	0	0	0	0	0	0	0	0	0	0	0	0	0	0	0	0	0	0	0	0	0	0	0	0	0	0	0	0	0	0	0	0	0	0	0	0	0	0	1
Bangladesh	0	0	0	0	0	0	0	0	0	0	0	0	0	0	0	0	0	0	0	0	0	0	0	0	0	0	0	0	0	0	0	0	0	0	0	0	0	0	0	0	0	0	0	0	1	0	0	0	0
Barbados	0	0	0	0	0	0	0	0	0	0	0	0	0	0	0	0	0	0	0	0	0	0	0	0	0	0	0	0	0	0	0	0	0	0	0	0	0	0	0	0	0	0	0	0	0	1	0	0	0
Belarus	0	0	0	0	0	0	0	0	0	0	0	0	0	0	0	0	0	0	0	0	0	0	0	0	0	0	0	0	0	0	0	0	0	0	0	0	0	0	0	0	0	0	0	0	0	0	1	0	0
Belgium	0	1	0	0	0	0	0	0	0	0	0	0	0	0	0	0	0	0	0	0	0	0	0	0	0	0	0	0	0	0	0	0	0	0	0	0	0	0	0	0	0	0	0	0	0	0	0	0	0
Belize	0	0	0	0	0	0	0	0	0	0	0	0	0	0	0	0	0	0	0	0	0	0	0	0	0	0	0	0	0	0	0	0	0	0	0	0	0	0	0	0	0	0	0	0	0	1	0	0	0
Benin	0	0	0	0	0	0	0	0	0	0	0	0	0	0	0	0	0	0	0	0	0	0	0	0	0	0	0	0	0	0	0	0	0	0	0	0	0	0	0	0	0	0	0	0	0	0	0	1	0
Bermuda	0	0	0	0	0	0	0	0	0	0	0	0	0	0	0	0	0	0	0	0	0	0	0	0	0	0	0	0	0	0	0	0	0	0	0	0	0	0	0	0	0	0	0	0	0	1	0	0	0
Bhutan	0	0	0	0	0	0	0	0	0	0	0	0	0	0	0	0	0	0	0	0	0	0	0	0	0	0	0	0	0	0	0	0	0	0	0	0	0	0	0	0	0	0	0	0	1	0	0	0	0
Bolivia	0	0	0	0	0	0	0	0	0	0	0	0	0	0	0	0	0	0	0	0	0	0	0	0	0	0	0	0	0	0	0	0	0	0	0	0	0	0	0	0	0	0	0	0	0	1	0	0	0
Bosnia and Herzegovina	0	0	0	0	0	0	0	0	0	0	0	0	0	0	0	0	0	0	0	0	0	0	0	0	0	0	0	0	0	0	0	0	0	0	0	0	0	0	0	0	0	0	0	0	0	0	1	0	0
Botswana	0	0	0	0	0	0	0	0	0	0	0	0	0	0	0	0	0	0	0	0	0	0	0	0	0	0	0	0	0	0	0	0	0	0	0	0	0	0	0	0	0	0	0	0	0	0	0	1	0
Brazil	0	0	0	0	0	0	0	0	0	0	0	0	0	0	0	0	0	0	0	0	0	0	0	0	0	0	0	0	0	0	0	0	0	1	0	0	0	0	0	0	0	0	0	0	0	0	0	0	0
British Virgin Islands	0	0	0	0	0	0	0	0	0	0	0	0	0	0	0	0	0	0	0	0	0	0	0	0	0	0	0	0	0	0	0	0	0	0	0	0	0	0	0	0	0	0	0	0	0	1	0	0	0
Brunei Darussalam	0	0	0	0	0	0	0	0	0	0	0	0	0	0	0	0	0	0	0	0	0	0	0	0	0	0	0	0	0	0	0	0	0	0	0	0	0	0	0	0	0	0	0	0	1	0	0	0	0
Bulgaria	0	0	1	0	0	0	0	0	0	0	0	0	0	0	0	0	0	0	0	0	0	0	0	0	0	0	0	0	0	0	0	0	0	0	0	0	0	0	0	0	0	0	0	0	0	0	0	0	0
Burkina Faso	0	0	0	0	0	0	0	0	0	0	0	0	0	0	0	0	0	0	0	0	0	0	0	0	0	0	0	0	0	0	0	0	0	0	0	0	0	0	0	0	0	0	0	0	0	0	0	1	0
Burundi	0	0	0	0	0	0	0	0	0	0	0	0	0	0	0	0	0	0	0	0	0	0	0	0	0	0	0	0	0	0	0	0	0	0	0	0	0	0	0	0	0	0	0	0	0	0	0	1	0
Cabo Verde	0	0	0	0	0	0	0	0	0	0	0	0	0	0	0	0	0	0	0	0	0	0	0	0	0	0	0	0	0	0	0	0	0	0	0	0	0	0	0	0	0	0	0	0	0	0	0	1	0
Cambodia	0	0	0	0	0	0	0	0	0	0	0	0	0	0	0	0	0	0	0	0	0	0	0	0	0	0	0	0	0	0	0	0	0	0	0	0	0	0	0	0	0	0	0	0	1	0	0	0	0
Cameroon	0	0	0	0	0	0	0	0	0	0	0	0	0	0	0	0	0	0	0	0	0	0	0	0	0	0	0	0	0	0	0	0	0	0	0	0	0	0	0	0	0	0	0	0	0	0	0	1	0
Canada	0	0	0	0	0	0	0	0	0	0	0	0	0	0	0	0	0	0	0	0	0	0	0	0	0	0	0	0	0	0	0	1	0	0	0	0	0	0	0	0	0	0	0	0	0	0	0	0	0
Cayman Islands	0	0	0	0	0	0	0	0	0	0	0	0	0	0	0	0	0	0	0	0	0	0	0	0	0	0	0	0	0	0	0	0	0	0	0	0	0	0	0	0	0	0	0	0	0	1	0	0	0
Central African Republic	0	0	0	0	0	0	0	0	0	0	0	0	0	0	0	0	0	0	0	0	0	0	0	0	0	0	0	0	0	0	0	0	0	0	0	0	0	0	0	0	0	0	0	0	0	0	0	1	0
Chad	0	0	0	0	0	0	0	0	0	0	0	0	0	0	0	0	0	0	0	0	0	0	0	0	0	0	0	0	0	0	0	0	0	0	0	0	0	0	0	0	0	0	0	0	0	0	0	1	0
Chile	0	0	0	0	0	0	0	0	0	0	0	0	0	0	0	0	0	0	0	0	0	0	0	0	0	0	0	0	0	0	0	0	0	0	0	0	0	0	0	0	0	0	0	0	0	1	0	0	0
China	0	0	0	0	0	0	0	0	0	0	0	0	0	0	0	0	0	0	0	0	0	0	0	0	0	0	0	0	0	0	1	0	0	0	0	0	0	0	0	0	0	0	0	0	0	0	0	0	0
Hong Kong	0	0	0	0	0	0	0	0	0	0	0	0	0	0	0	0	0	0	0	0	0	0	0	0	0	0	0	0	0	0	0	0	0	0	0	0	0	0	0	0	0	0	0	0	1	0	0	0	0
Macao	0	0	0	0	0	0	0	0	0	0	0	0	0	0	0	0	0	0	0	0	0	0	0	0	0	0	0	0	0	0	0	0	0	0	0	0	0	0	0	0	0	0	0	0	1	0	0	0	0
Colombia	0	0	0	0	0	0	0	0	0	0	0	0	0	0	0	0	0	0	0	0	0	0	0	0	0	0	0	0	0	0	0	0	0	0	0	0	0	0	0	0	0	0	0	0	0	1	0	0	0
Comoros	0	0	0	0	0	0	0	0	0	0	0	0	0	0	0	0	0	0	0	0	0	0	0	0	0	0	0	0	0	0	0	0	0	0	0	0	0	0	0	0	0	0	0	0	0	0	0	1	0
Congo Republic	0	0	0	0	0	0	0	0	0	0	0	0	0	0	0	0	0	0	0	0	0	0	0	0	0	0	0	0	0	0	0	0	0	0	0	0	0	0	0	0	0	0	0	0	0	0	0	1	0
Cook Islands	0	0	0	0	0	0	0	0	0	0	0	0	0	0	0	0	0	0	0	0	0	0	0	0	0	0	0	0	0	0	0	0	0	0	0	0	0	0	0	0	0	0	0	0	1	0	0	0	0
Costa Rica	0	0	0	0	0	0	0	0	0	0	0	0	0	0	0	0	0	0	0	0	0	0	0	0	0	0	0	0	0	0	0	0	0	0	0	0	0	0	0	0	0	0	0	0	0	1	0	0	0
Croatia	0	0	0	0	0	0	0	0	0	0	0	0	1	0	0	0	0	0	0	0	0	0	0	0	0	0	0	0	0	0	0	0	0	0	0	0	0	0	0	0	0	0	0	0	0	0	0	0	0
Cuba	0	0	0	0	0	0	0	0	0	0	0	0	0	0	0	0	0	0	0	0	0	0	0	0	0	0	0	0	0	0	0	0	0	0	0	0	0	0	0	0	0	0	0	0	0	1	0	0	0
Curacao	0	0	0	0	0	0	0	0	0	0	0	0	0	0	0	0	0	0	0	0	0	0	0	0	0	0	0	0	0	0	0	0	0	0	0	0	0	0	0	0	0	0	0	0	0	1	0	0	0
Cyprus	0	0	0	1	0	0	0	0	0	0	0	0	0	0	0	0	0	0	0	0	0	0	0	0	0	0	0	0	0	0	0	0	0	0	0	0	0	0	0	0	0	0	0	0	0	0	0	0	0
Czech Republic	0	0	0	0	1	0	0	0	0	0	0	0	0	0	0	0	0	0	0	0	0	0	0	0	0	0	0	0	0	0	0	0	0	0	0	0	0	0	0	0	0	0	0	0	0	0	0	0	0
Cote d'Ivoire	0	0	0	0	0	0	0	0	0	0	0	0	0	0	0	0	0	0	0	0	0	0	0	0	0	0	0	0	0	0	0	0	0	0	0	0	0	0	0	0	0	0	0	0	0	0	0	1	0
North Korea	0	0	0	0	0	0	0	0	0	0	0	0	0	0	0	0	0	0	0	0	0	0	0	0	0	0	0	0	0	0	0	0	0	0	0	0	0	0	0	0	0	0	0	0	1	0	0	0	0
DR Congo	0	0	0	0	0	0	0	0	0	0	0	0	0	0	0	0	0	0	0	0	0	0	0	0	0	0	0	0	0	0	0	0	0	0	0	0	0	0	0	0	0	0	0	0	0	0	0	1	0
Denmark	0	0	0	0	0	0	1	0	0	0	0	0	0	0	0	0	0	0	0	0	0	0	0	0	0	0	0	0	0	0	0	0	0	0	0	0	0	0	0	0	0	0	0	0	0	0	0	0	0
Djibouti	0	0	0	0	0	0	0	0	0	0	0	0	0	0	0	0	0	0	0	0	0	0	0	0	0	0	0	0	0	0	0	0	0	0	0	0	0	0	0	0	0	0	0	0	0	0	0	1	0
Dominica	0	0	0	0	0	0	0	0	0	0	0	0	0	0	0	0	0	0	0	0	0	0	0	0	0	0	0	0	0	0	0	0	0	0	0	0	0	0	0	0	0	0	0	0	0	1	0	0	0
Dominican Republic	0	0	0	0	0	0	0	0	0	0	0	0	0	0	0	0	0	0	0	0	0	0	0	0	0	0	0	0	0	0	0	0	0	0	0	0	0	0	0	0	0	0	0	0	0	1	0	0	0
Ecuador	0	0	0	0	0	0	0	0	0	0	0	0	0	0	0	0	0	0	0	0	0	0	0	0	0	0	0	0	0	0	0	0	0	0	0	0	0	0	0	0	0	0	0	0	0	1	0	0	0
Egypt	0	0	0	0	0	0	0	0	0	0	0	0	0	0	0	0	0	0	0	0	0	0	0	0	0	0	0	0	0	0	0	0	0	0	0	0	0	0	0	0	0	0	0	0	0	0	0	0	1
El Salvador	0	0	0	0	0	0	0	0	0	0	0	0	0	0	0	0	0	0	0	0	0	0	0	0	0	0	0	0	0	0	0	0	0	0	0	0	0	0	0	0	0	0	0	0	0	1	0	0	0
Equatorial Guinea	0	0	0	0	0	0	0	0	0	0	0	0	0	0	0	0	0	0	0	0	0	0	0	0	0	0	0	0	0	0	0	0	0	0	0	0	0	0	0	0	0	0	0	0	0	0	0	1	0
Eritrea	0	0	0	0	0	0	0	0	0	0	0	0	0	0	0	0	0	0	0	0	0	0	0	0	0	0	0	0	0	0	0	0	0	0	0	0	0	0	0	0	0	0	0	0	0	0	0	1	0
Estonia	0	0	0	0	0	0	0	1	0	0	0	0	0	0	0	0	0	0	0	0	0	0	0	0	0	0	0	0	0	0	0	0	0	0	0	0	0	0	0	0	0	0	0	0	0	0	0	0	0
Ethiopia	0	0	0	0	0	0	0	0	0	0	0	0	0	0	0	0	0	0	0	0	0	0	0	0	0	0	0	0	0	0	0	0	0	0	0	0	0	0	0	0	0	0	0	0	0	0	0	1	0
Fiji	0	0	0	0	0	0	0	0	0	0	0	0	0	0	0	0	0	0	0	0	0	0	0	0	0	0	0	0	0	0	0	0	0	0	0	0	0	0	0	0	0	0	0	0	1	0	0	0	0
Finland	0	0	0	0	0	0	0	0	0	1	0	0	0	0	0	0	0	0	0	0	0	0	0	0	0	0	0	0	0	0	0	0	0	0	0	0	0	0	0	0	0	0	0	0	0	0	0	0	0
Netherlands Antilles	0	0	0	0	0	0	0	0	0	0	0	0	0	0	0	0	0	0	0	0	0	0	0	0	0	0	0	0	0	0	0	0	0	0	0	0	0	0	0	0	0	0	0	0	0	1	0	0	0
France	0	0	0	0	0	0	0	0	0	0	1	0	0	0	0	0	0	0	0	0	0	0	0	0	0	0	0	0	0	0	0	0	0	0	0	0	0	0	0	0	0	0	0	0	0	0	0	0	0
French Polynesia	0	0	0	0	0	0	0	0	0	0	0	0	0	0	0	0	0	0	0	0	0	0	0	0	0	0	0	0	0	0	0	0	0	0	0	0	0	0	0	0	0	0	0	0	1	0	0	0	0
Gabon	0	0	0	0	0	0	0	0	0	0	0	0	0	0	0	0	0	0	0	0	0	0	0	0	0	0	0	0	0	0	0	0	0	0	0	0	0	0	0	0	0	0	0	0	0	0	0	1	0
Gambia	0	0	0	0	0	0	0	0	0	0	0	0	0	0	0	0	0	0	0	0	0	0	0	0	0	0	0	0	0	0	0	0	0	0	0	0	0	0	0	0	0	0	0	0	0	0	0	1	0
Georgia	0	0	0	0	0	0	0	0	0	0	0	0	0	0	0	0	0	0	0	0	0	0	0	0	0	0	0	0	0	0	0	0	0	0	0	0	0	0	0	0	0	0	0	0	1	0	0	0	0
Germany	0	0	0	0	0	1	0	0	0	0	0	0	0	0	0	0	0	0	0	0	0	0	0	0	0	0	0	0	0	0	0	0	0	0	0	0	0	0	0	0	0	0	0	0	0	0	0	0	0
Ghana	0	0	0	0	0	0	0	0	0	0	0	0	0	0	0	0	0	0	0	0	0	0	0	0	0	0	0	0	0	0	0	0	0	0	0	0	0	0	0	0	0	0	0	0	0	0	0	1	0
Greece	0	0	0	0	0	0	0	0	0	0	0	1	0	0	0	0	0	0	0	0	0	0	0	0	0	0	0	0	0	0	0	0	0	0	0	0	0	0	0	0	0	0	0	0	0	0	0	0	0
Greenland	0	0	0	0	0	0	0	0	0	0	0	0	0	0	0	0	0	0	0	0	0	0	0	0	0	0	0	0	0	0	0	0	0	0	0	0	0	0	0	0	0	0	0	0	0	1	0	0	0
Grenada	0	0	0	0	0	0	0	0	0	0	0	0	0	0	0	0	0	0	0	0	0	0	0	0	0	0	0	0	0	0	0	0	0	0	0	0	0	0	0	0	0	0	0	0	0	1	0	0	0
Guatemala	0	0	0	0	0	0	0	0	0	0	0	0	0	0	0	0	0	0	0	0	0	0	0	0	0	0	0	0	0	0	0	0	0	0	0	0	0	0	0	0	0	0	0	0	0	1	0	0	0
Guinea	0	0	0	0	0	0	0	0	0	0	0	0	0	0	0	0	0	0	0	0	0	0	0	0	0	0	0	0	0	0	0	0	0	0	0	0	0	0	0	0	0	0	0	0	0	0	0	1	0
Guinea-Bissau	0	0	0	0	0	0	0	0	0	0	0	0	0	0	0	0	0	0	0	0	0	0	0	0	0	0	0	0	0	0	0	0	0	0	0	0	0	0	0	0	0	0	0	0	0	0	0	1	0
Guyana	0	0	0	0	0	0	0	0	0	0	0	0	0	0	0	0	0	0	0	0	0	0	0	0	0	0	0	0	0	0	0	0	0	0	0	0	0	0	0	0	0	0	0	0	0	1	0	0	0
Haiti	0	0	0	0	0	0	0	0	0	0	0	0	0	0	0	0	0	0	0	0	0	0	0	0	0	0	0	0	0	0	0	0	0	0	0	0	0	0	0	0	0	0	0	0	0	1	0	0	0
Honduras	0	0	0	0	0	0	0	0	0	0	0	0	0	0	0	0	0	0	0	0	0	0	0	0	0	0	0	0	0	0	0	0	0	0	0	0	0	0	0	0	0	0	0	0	0	1	0	0	0
Hungary	0	0	0	0	0	0	0	0	0	0	0	0	0	1	0	0	0	0	0	0	0	0	0	0	0	0	0	0	0	0	0	0	0	0	0	0	0	0	0	0	0	0	0	0	0	0	0	0	0
Iceland	0	0	0	0	0	0	0	0	0	0	0	0	0	0	0	0	0	0	0	0	0	0	0	0	0	0	0	0	0	0	0	0	0	0	0	0	0	0	0	0	0	0	0	0	0	0	1	0	0
India	0	0	0	0	0	0	0	0	0	0	0	0	0	0	0	0	0	0	0	0	0	0	0	0	0	0	0	0	0	0	0	0	0	0	1	0	0	0	0	0	0	0	0	0	0	0	0	0	0
Indonesia	0	0	0	0	0	0	0	0	0	0	0	0	0	0	0	0	0	0	0	0	0	0	0	0	0	0	0	0	0	0	0	0	0	0	0	0	0	0	0	0	0	0	1	0	0	0	0	0	0
Iran	0	0	0	0	0	0	0	0	0	0	0	0	0	0	0	0	0	0	0	0	0	0	0	0	0	0	0	0	0	0	0	0	0	0	0	0	0	0	0	0	0	0	0	0	0	0	0	0	1
Iraq	0	0	0	0	0	0	0	0	0	0	0	0	0	0	0	0	0	0	0	0	0	0	0	0	0	0	0	0	0	0	0	0	0	0	0	0	0	0	0	0	0	0	0	0	0	0	0	0	1
Ireland	0	0	0	0	0	0	0	0	0	0	0	0	0	0	1	0	0	0	0	0	0	0	0	0	0	0	0	0	0	0	0	0	0	0	0	0	0	0	0	0	0	0	0	0	0	0	0	0	0
Israel	0	0	0	0	0	0	0	0	0	0	0	0	0	0	0	0	0	0	0	0	0	0	0	0	0	0	0	0	0	0	0	0	0	0	0	0	0	0	0	0	0	0	0	0	0	0	0	0	1
Italy	0	0	0	0	0	0	0	0	0	0	0	0	0	0	0	1	0	0	0	0	0	0	0	0	0	0	0	0	0	0	0	0	0	0	0	0	0	0	0	0	0	0	0	0	0	0	0	0	0
Jamaica	0	0	0	0	0	0	0	0	0	0	0	0	0	0	0	0	0	0	0	0	0	0	0	0	0	0	0	0	0	0	0	0	0	0	0	0	0	0	0	0	0	0	0	0	0	1	0	0	0
Japan	0	0	0	0	0	0	0	0	0	0	0	0	0	0	0	0	0	0	0	0	0	0	0	0	0	0	0	0	0	1	0	0	0	0	0	0	0	0	0	0	0	0	0	0	0	0	0	0	0
Jordan	0	0	0	0	0	0	0	0	0	0	0	0	0	0	0	0	0	0	0	0	0	0	0	0	0	0	0	0	0	0	0	0	0	0	0	0	0	0	0	0	0	0	0	0	0	0	0	0	1
Kazakhstan	0	0	0	0	0	0	0	0	0	0	0	0	0	0	0	0	0	0	0	0	0	0	0	0	0	0	0	0	0	0	0	0	0	0	0	0	0	0	0	0	0	0	0	0	1	0	0	0	0
Kenya	0	0	0	0	0	0	0	0	0	0	0	0	0	0	0	0	0	0	0	0	0	0	0	0	0	0	0	0	0	0	0	0	0	0	0	0	0	0	0	0	0	0	0	0	0	0	0	1	0
Kiribati	0	0	0	0	0	0	0	0	0	0	0	0	0	0	0	0	0	0	0	0	0	0	0	0	0	0	0	0	0	0	0	0	0	0	0	0	0	0	0	0	0	0	0	0	1	0	0	0	0
Kosovo	0	0	0	0	0	0	0	0	0	0	0	0	0	0	0	0	0	0	0	0	0	0	0	0	0	0	0	0	0	0	0	0	0	0	0	0	0	0	0	0	0	0	0	0	0	0	1	0	0
Kuwait	0	0	0	0	0	0	0	0	0	0	0	0	0	0	0	0	0	0	0	0	0	0	0	0	0	0	0	0	0	0	0	0	0	0	0	0	0	0	0	0	0	0	0	0	0	0	0	0	1
Kyrgyz Republic	0	0	0	0	0	0	0	0	0	0	0	0	0	0	0	0	0	0	0	0	0	0	0	0	0	0	0	0	0	0	0	0	0	0	0	0	0	0	0	0	0	0	0	0	1	0	0	0	0
Laos	0	0	0	0	0	0	0	0	0	0	0	0	0	0	0	0	0	0	0	0	0	0	0	0	0	0	0	0	0	0	0	0	0	0	0	0	0	0	0	0	0	0	0	0	1	0	0	0	0
Latvia	0	0	0	0	0	0	0	0	0	0	0	0	0	0	0	0	0	0	1	0	0	0	0	0	0	0	0	0	0	0	0	0	0	0	0	0	0	0	0	0	0	0	0	0	0	0	0	0	0
Lebanon	0	0	0	0	0	0	0	0	0	0	0	0	0	0	0	0	0	0	0	0	0	0	0	0	0	0	0	0	0	0	0	0	0	0	0	0	0	0	0	0	0	0	0	0	0	0	0	0	1
Lesotho	0	0	0	0	0	0	0	0	0	0	0	0	0	0	0	0	0	0	0	0	0	0	0	0	0	0	0	0	0	0	0	0	0	0	0	0	0	0	0	0	0	0	0	0	0	0	0	1	0
Liberia	0	0	0	0	0	0	0	0	0	0	0	0	0	0	0	0	0	0	0	0	0	0	0	0	0	0	0	0	0	0	0	0	0	0	0	0	0	0	0	0	0	0	0	0	0	0	0	1	0
Libya	0	0	0	0	0	0	0	0	0	0	0	0	0	0	0	0	0	0	0	0	0	0	0	0	0	0	0	0	0	0	0	0	0	0	0	0	0	0	0	0	0	0	0	0	0	0	0	1	0
Liechtenstein	0	0	0	0	0	0	0	0	0	0	0	0	0	0	0	0	0	0	0	0	0	0	0	0	0	0	0	0	0	0	0	0	0	0	0	0	0	0	0	0	0	0	0	0	0	0	1	0	0
Lithuania	0	0	0	0	0	0	0	0	0	0	0	0	0	0	0	0	1	0	0	0	0	0	0	0	0	0	0	0	0	0	0	0	0	0	0	0	0	0	0	0	0	0	0	0	0	0	0	0	0
Luxembourg	0	0	0	0	0	0	0	0	0	0	0	0	0	0	0	0	0	1	0	0	0	0	0	0	0	0	0	0	0	0	0	0	0	0	0	0	0	0	0	0	0	0	0	0	0	0	0	0	0
Madagascar	0	0	0	0	0	0	0	0	0	0	0	0	0	0	0	0	0	0	0	0	0	0	0	0	0	0	0	0	0	0	0	0	0	0	0	0	0	0	0	0	0	0	0	0	0	0	0	1	0
Malawi	0	0	0	0	0	0	0	0	0	0	0	0	0	0	0	0	0	0	0	0	0	0	0	0	0	0	0	0	0	0	0	0	0	0	0	0	0	0	0	0	0	0	0	0	0	0	0	1	0
Malaysia	0	0	0	0	0	0	0	0	0	0	0	0	0	0	0	0	0	0	0	0	0	0	0	0	0	0	0	0	0	0	0	0	0	0	0	0	0	0	0	0	0	0	0	0	1	0	0	0	0
Maldives	0	0	0	0	0	0	0	0	0	0	0	0	0	0	0	0	0	0	0	0	0	0	0	0	0	0	0	0	0	0	0	0	0	0	0	0	0	0	0	0	0	0	0	0	1	0	0	0	0
Mali	0	0	0	0	0	0	0	0	0	0	0	0	0	0	0	0	0	0	0	0	0	0	0	0	0	0	0	0	0	0	0	0	0	0	0	0	0	0	0	0	0	0	0	0	0	0	0	1	0
Malta	0	0	0	0	0	0	0	0	0	0	0	0	0	0	0	0	0	0	0	1	0	0	0	0	0	0	0	0	0	0	0	0	0	0	0	0	0	0	0	0	0	0	0	0	0	0	0	0	0
Marshall Islands	0	0	0	0	0	0	0	0	0	0	0	0	0	0	0	0	0	0	0	0	0	0	0	0	0	0	0	0	0	0	0	0	0	0	0	0	0	0	0	0	0	0	0	0	1	0	0	0	0
Mauritania	0	0	0	0	0	0	0	0	0	0	0	0	0	0	0	0	0	0	0	0	0	0	0	0	0	0	0	0	0	0	0	0	0	0	0	0	0	0	0	0	0	0	0	0	0	0	0	1	0
Mauritius	0	0	0	0	0	0	0	0	0	0	0	0	0	0	0	0	0	0	0	0	0	0	0	0	0	0	0	0	0	0	0	0	0	0	0	0	0	0	0	0	0	0	0	0	0	0	0	1	0
Mexico	0	0	0	0	0	0	0	0	0	0	0	0	0	0	0	0	0	0	0	0	0	0	0	0	0	0	0	0	0	0	0	0	0	0	0	1	0	0	0	0	0	0	0	0	0	0	0	0	0
Micronesia, Fed. Sts.	0	0	0	0	0	0	0	0	0	0	0	0	0	0	0	0	0	0	0	0	0	0	0	0	0	0	0	0	0	0	0	0	0	0	0	0	0	0	0	0	0	0	0	0	1	0	0	0	0
Monaco	0	0	0	0	0	0	0	0	0	0	0	0	0	0	0	0	0	0	0	0	0	0	0	0	0	0	0	0	0	0	0	0	0	0	0	0	0	0	0	0	0	0	0	0	0	0	1	0	0
Mongolia	0	0	0	0	0	0	0	0	0	0	0	0	0	0	0	0	0	0	0	0	0	0	0	0	0	0	0	0	0	0	0	0	0	0	0	0	0	0	0	0	0	0	0	0	1	0	0	0	0
Montenegro	0	0	0	0	0	0	0	0	0	0	0	0	0	0	0	0	0	0	0	0	0	0	0	0	0	0	0	0	0	0	0	0	0	0	0	0	0	0	0	0	0	0	0	0	0	0	1	0	0
Montserrat	0	0	0	0	0	0	0	0	0	0	0	0	0	0	0	0	0	0	0	0	0	0	0	0	0	0	0	0	0	0	0	0	0	0	0	0	0	0	0	0	0	0	0	0	0	1	0	0	0
Morocco	0	0	0	0	0	0	0	0	0	0	0	0	0	0	0	0	0	0	0	0	0	0	0	0	0	0	0	0	0	0	0	0	0	0	0	0	0	0	0	0	0	0	0	0	0	0	0	1	0
Mozambique	0	0	0	0	0	0	0	0	0	0	0	0	0	0	0	0	0	0	0	0	0	0	0	0	0	0	0	0	0	0	0	0	0	0	0	0	0	0	0	0	0	0	0	0	0	0	0	1	0
Myanmar	0	0	0	0	0	0	0	0	0	0	0	0	0	0	0	0	0	0	0	0	0	0	0	0	0	0	0	0	0	0	0	0	0	0	0	0	0	0	0	0	0	0	0	0	1	0	0	0	0
Namibia	0	0	0	0	0	0	0	0	0	0	0	0	0	0	0	0	0	0	0	0	0	0	0	0	0	0	0	0	0	0	0	0	0	0	0	0	0	0	0	0	0	0	0	0	0	0	0	1	0
Nauru	0	0	0	0	0	0	0	0	0	0	0	0	0	0	0	0	0	0	0	0	0	0	0	0	0	0	0	0	0	0	0	0	0	0	0	0	0	0	0	0	0	0	0	0	1	0	0	0	0
Nepal	0	0	0	0	0	0	0	0	0	0	0	0	0	0	0	0	0	0	0	0	0	0	0	0	0	0	0	0	0	0	0	0	0	0	0	0	0	0	0	0	0	0	0	0	1	0	0	0	0
Netherlands	0	0	0	0	0	0	0	0	0	0	0	0	0	0	0	0	0	0	0	0	1	0	0	0	0	0	0	0	0	0	0	0	0	0	0	0	0	0	0	0	0	0	0	0	0	0	0	0	0
New Caledonia	0	0	0	0	0	0	0	0	0	0	0	0	0	0	0	0	0	0	0	0	0	0	0	0	0	0	0	0	0	0	0	0	0	0	0	0	0	0	0	0	0	0	0	0	1	0	0	0	0
New Zealand	0	0	0	0	0	0	0	0	0	0	0	0	0	0	0	0	0	0	0	0	0	0	0	0	0	0	0	0	0	0	0	0	0	0	0	0	0	0	0	0	0	0	0	0	1	0	0	0	0
Nicaragua	0	0	0	0	0	0	0	0	0	0	0	0	0	0	0	0	0	0	0	0	0	0	0	0	0	0	0	0	0	0	0	0	0	0	0	0	0	0	0	0	0	0	0	0	0	1	0	0	0
Niger	0	0	0	0	0	0	0	0	0	0	0	0	0	0	0	0	0	0	0	0	0	0	0	0	0	0	0	0	0	0	0	0	0	0	0	0	0	0	0	0	0	0	0	0	0	0	0	1	0
Nigeria	0	0	0	0	0	0	0	0	0	0	0	0	0	0	0	0	0	0	0	0	0	0	0	0	0	0	0	0	0	0	0	0	0	0	0	0	0	0	0	0	0	0	0	0	0	0	0	1	0
Norway	0	0	0	0	0	0	0	0	0	0	0	0	0	0	0	0	0	0	0	0	0	0	0	0	0	0	0	0	0	0	0	0	0	0	0	0	0	0	0	0	0	1	0	0	0	0	0	0	0
Oman	0	0	0	0	0	0	0	0	0	0	0	0	0	0	0	0	0	0	0	0	0	0	0	0	0	0	0	0	0	0	0	0	0	0	0	0	0	0	0	0	0	0	0	0	0	0	0	0	1
Pakistan	0	0	0	0	0	0	0	0	0	0	0	0	0	0	0	0	0	0	0	0	0	0	0	0	0	0	0	0	0	0	0	0	0	0	0	0	0	0	0	0	0	0	0	0	1	0	0	0	0
Palau	0	0	0	0	0	0	0	0	0	0	0	0	0	0	0	0	0	0	0	0	0	0	0	0	0	0	0	0	0	0	0	0	0	0	0	0	0	0	0	0	0	0	0	0	1	0	0	0	0
Panama	0	0	0	0	0	0	0	0	0	0	0	0	0	0	0	0	0	0	0	0	0	0	0	0	0	0	0	0	0	0	0	0	0	0	0	0	0	0	0	0	0	0	0	0	0	1	0	0	0
Papua New Guinea	0	0	0	0	0	0	0	0	0	0	0	0	0	0	0	0	0	0	0	0	0	0	0	0	0	0	0	0	0	0	0	0	0	0	0	0	0	0	0	0	0	0	0	0	1	0	0	0	0
Paraguay	0	0	0	0	0	0	0	0	0	0	0	0	0	0	0	0	0	0	0	0	0	0	0	0	0	0	0	0	0	0	0	0	0	0	0	0	0	0	0	0	0	0	0	0	0	1	0	0	0
Peru	0	0	0	0	0	0	0	0	0	0	0	0	0	0	0	0	0	0	0	0	0	0	0	0	0	0	0	0	0	0	0	0	0	0	0	0	0	0	0	0	0	0	0	0	0	1	0	0	0
Philippines	0	0	0	0	0	0	0	0	0	0	0	0	0	0	0	0	0	0	0	0	0	0	0	0	0	0	0	0	0	0	0	0	0	0	0	0	0	0	0	0	0	0	0	0	1	0	0	0	0
Poland	0	0	0	0	0	0	0	0	0	0	0	0	0	0	0	0	0	0	0	0	0	1	0	0	0	0	0	0	0	0	0	0	0	0	0	0	0	0	0	0	0	0	0	0	0	0	0	0	0
Portugal	0	0	0	0	0	0	0	0	0	0	0	0	0	0	0	0	0	0	0	0	0	0	1	0	0	0	0	0	0	0	0	0	0	0	0	0	0	0	0	0	0	0	0	0	0	0	0	0	0
Puerto Rico	0	0	0	0	0	0	0	0	0	0	0	0	0	0	0	0	0	0	0	0	0	0	0	0	0	0	0	0	0	0	0	0	0	0	0	0	0	0	0	0	0	0	0	0	0	1	0	0	0
Qatar	0	0	0	0	0	0	0	0	0	0	0	0	0	0	0	0	0	0	0	0	0	0	0	0	0	0	0	0	0	0	0	0	0	0	0	0	0	0	0	0	0	0	0	0	0	0	0	0	1
South Korea	0	0	0	0	0	0	0	0	0	0	0	0	0	0	0	0	0	0	0	0	0	0	0	0	0	0	0	0	0	0	0	0	1	0	0	0	0	0	0	0	0	0	0	0	0	0	0	0	0
Moldova	0	0	0	0	0	0	0	0	0	0	0	0	0	0	0	0	0	0	0	0	0	0	0	0	0	0	0	0	0	0	0	0	0	0	0	0	0	0	0	0	0	0	0	0	0	0	1	0	0
Romania	0	0	0	0	0	0	0	0	0	0	0	0	0	0	0	0	0	0	0	0	0	0	0	1	0	0	0	0	0	0	0	0	0	0	0	0	0	0	0	0	0	0	0	0	0	0	0	0	0
Russia	0	0	0	0	0	0	0	0	0	0	0	0	0	0	0	0	0	0	0	0	0	0	0	0	0	0	0	0	0	0	0	0	0	0	0	0	1	0	0	0	0	0	0	0	0	0	0	0	0
Rwanda	0	0	0	0	0	0	0	0	0	0	0	0	0	0	0	0	0	0	0	0	0	0	0	0	0	0	0	0	0	0	0	0	0	0	0	0	0	0	0	0	0	0	0	0	0	0	0	1	0
St. Kitts and Nevis	0	0	0	0	0	0	0	0	0	0	0	0	0	0	0	0	0	0	0	0	0	0	0	0	0	0	0	0	0	0	0	0	0	0	0	0	0	0	0	0	0	0	0	0	0	1	0	0	0
St. Lucia	0	0	0	0	0	0	0	0	0	0	0	0	0	0	0	0	0	0	0	0	0	0	0	0	0	0	0	0	0	0	0	0	0	0	0	0	0	0	0	0	0	0	0	0	0	1	0	0	0
Samoa	0	0	0	0	0	0	0	0	0	0	0	0	0	0	0	0	0	0	0	0	0	0	0	0	0	0	0	0	0	0	0	0	0	0	0	0	0	0	0	0	0	0	0	0	1	0	0	0	0
San Marino	0	0	0	0	0	0	0	0	0	0	0	0	0	0	0	0	0	0	0	0	0	0	0	0	0	0	0	0	0	0	0	0	0	0	0	0	0	0	0	0	0	0	0	0	0	0	1	0	0
Sao Tome and Principe	0	0	0	0	0	0	0	0	0	0	0	0	0	0	0	0	0	0	0	0	0	0	0	0	0	0	0	0	0	0	0	0	0	0	0	0	0	0	0	0	0	0	0	0	0	0	0	1	0
Saudi Arabia	0	0	0	0	0	0	0	0	0	0	0	0	0	0	0	0	0	0	0	0	0	0	0	0	0	0	0	0	0	0	0	0	0	0	0	0	0	0	0	0	0	0	0	0	0	0	0	0	1
Senegal	0	0	0	0	0	0	0	0	0	0	0	0	0	0	0	0	0	0	0	0	0	0	0	0	0	0	0	0	0	0	0	0	0	0	0	0	0	0	0	0	0	0	0	0	0	0	0	1	0
Serbia	0	0	0	0	0	0	0	0	0	0	0	0	0	0	0	0	0	0	0	0	0	0	0	0	0	0	0	0	0	0	0	0	0	0	0	0	0	0	0	0	0	0	0	0	0	0	1	0	0
Seychelles	0	0	0	0	0	0	0	0	0	0	0	0	0	0	0	0	0	0	0	0	0	0	0	0	0	0	0	0	0	0	0	0	0	0	0	0	0	0	0	0	0	0	0	0	0	0	0	1	0
Sierra Leone	0	0	0	0	0	0	0	0	0	0	0	0	0	0	0	0	0	0	0	0	0	0	0	0	0	0	0	0	0	0	0	0	0	0	0	0	0	0	0	0	0	0	0	0	0	0	0	1	0
Singapore	0	0	0	0	0	0	0	0	0	0	0	0	0	0	0	0	0	0	0	0	0	0	0	0	0	0	0	0	0	0	0	0	0	0	0	0	0	0	0	0	0	0	0	0	1	0	0	0	0
Sint Maarten	0	0	0	0	0	0	0	0	0	0	0	0	0	0	0	0	0	0	0	0	0	0	0	0	0	0	0	0	0	0	0	0	0	0	0	0	0	0	0	0	0	0	0	0	0	1	0	0	0
Slovakia	0	0	0	0	0	0	0	0	0	0	0	0	0	0	0	0	0	0	0	0	0	0	0	0	0	0	1	0	0	0	0	0	0	0	0	0	0	0	0	0	0	0	0	0	0	0	0	0	0
Slovenia	0	0	0	0	0	0	0	0	0	0	0	0	0	0	0	0	0	0	0	0	0	0	0	0	0	1	0	0	0	0	0	0	0	0	0	0	0	0	0	0	0	0	0	0	0	0	0	0	0
Solomon Islands	0	0	0	0	0	0	0	0	0	0	0	0	0	0	0	0	0	0	0	0	0	0	0	0	0	0	0	0	0	0	0	0	0	0	0	0	0	0	0	0	0	0	0	0	1	0	0	0	0
Somalia	0	0	0	0	0	0	0	0	0	0	0	0	0	0	0	0	0	0	0	0	0	0	0	0	0	0	0	0	0	0	0	0	0	0	0	0	0	0	0	0	0	0	0	0	0	0	0	1	0
South Africa	0	0	0	0	0	0	0	0	0	0	0	0	0	0	0	0	0	0	0	0	0	0	0	0	0	0	0	0	0	0	0	0	0	0	0	0	0	0	0	0	0	0	0	1	0	0	0	0	0
South Sudan	0	0	0	0	0	0	0	0	0	0	0	0	0	0	0	0	0	0	0	0	0	0	0	0	0	0	0	0	0	0	0	0	0	0	0	0	0	0	0	0	0	0	0	0	0	0	0	1	0
Spain	0	0	0	0	0	0	0	0	1	0	0	0	0	0	0	0	0	0	0	0	0	0	0	0	0	0	0	0	0	0	0	0	0	0	0	0	0	0	0	0	0	0	0	0	0	0	0	0	0
Sri Lanka	0	0	0	0	0	0	0	0	0	0	0	0	0	0	0	0	0	0	0	0	0	0	0	0	0	0	0	0	0	0	0	0	0	0	0	0	0	0	0	0	0	0	0	0	1	0	0	0	0
St. Vincent and the Grenadines	0	0	0	0	0	0	0	0	0	0	0	0	0	0	0	0	0	0	0	0	0	0	0	0	0	0	0	0	0	0	0	0	0	0	0	0	0	0	0	0	0	0	0	0	0	1	0	0	0
Palestine	0	0	0	0	0	0	0	0	0	0	0	0	0	0	0	0	0	0	0	0	0	0	0	0	0	0	0	0	0	0	0	0	0	0	0	0	0	0	0	0	0	0	0	0	0	0	0	0	1
Sudan	0	0	0	0	0	0	0	0	0	0	0	0	0	0	0	0	0	0	0	0	0	0	0	0	0	0	0	0	0	0	0	0	0	0	0	0	0	0	0	0	0	0	0	0	0	0	0	1	0
Suriname	0	0	0	0	0	0	0	0	0	0	0	0	0	0	0	0	0	0	0	0	0	0	0	0	0	0	0	0	0	0	0	0	0	0	0	0	0	0	0	0	0	0	0	0	0	1	0	0	0
Swaziland	0	0	0	0	0	0	0	0	0	0	0	0	0	0	0	0	0	0	0	0	0	0	0	0	0	0	0	0	0	0	0	0	0	0	0	0	0	0	0	0	0	0	0	0	0	0	0	1	0
Sweden	0	0	0	0	0	0	0	0	0	0	0	0	0	0	0	0	0	0	0	0	0	0	0	0	1	0	0	0	0	0	0	0	0	0	0	0	0	0	0	0	0	0	0	0	0	0	0	0	0
Switzerland	0	0	0	0	0	0	0	0	0	0	0	0	0	0	0	0	0	0	0	0	0	0	0	0	0	0	0	0	0	0	0	0	0	0	0	0	0	0	1	0	0	0	0	0	0	0	0	0	0
Syria	0	0	0	0	0	0	0	0	0	0	0	0	0	0	0	0	0	0	0	0	0	0	0	0	0	0	0	0	0	0	0	0	0	0	0	0	0	0	0	0	0	0	0	0	0	0	0	0	1
Macedonia	0	0	0	0	0	0	0	0	0	0	0	0	0	0	0	0	0	0	0	0	0	0	0	0	0	0	0	0	0	0	0	0	0	0	0	0	0	0	0	0	0	0	0	0	0	0	1	0	0
Tajikistan	0	0	0	0	0	0	0	0	0	0	0	0	0	0	0	0	0	0	0	0	0	0	0	0	0	0	0	0	0	0	0	0	0	0	0	0	0	0	0	0	0	0	0	0	1	0	0	0	0
Thailand	0	0	0	0	0	0	0	0	0	0	0	0	0	0	0	0	0	0	0	0	0	0	0	0	0	0	0	0	0	0	0	0	0	0	0	0	0	0	0	0	0	0	0	0	1	0	0	0	0
Timor-Leste	0	0	0	0	0	0	0	0	0	0	0	0	0	0	0	0	0	0	0	0	0	0	0	0	0	0	0	0	0	0	0	0	0	0	0	0	0	0	0	0	0	0	0	0	1	0	0	0	0
Togo	0	0	0	0	0	0	0	0	0	0	0	0	0	0	0	0	0	0	0	0	0	0	0	0	0	0	0	0	0	0	0	0	0	0	0	0	0	0	0	0	0	0	0	0	0	0	0	1	0
Tonga	0	0	0	0	0	0	0	0	0	0	0	0	0	0	0	0	0	0	0	0	0	0	0	0	0	0	0	0	0	0	0	0	0	0	0	0	0	0	0	0	0	0	0	0	1	0	0	0	0
Trinidad and Tobago	0	0	0	0	0	0	0	0	0	0	0	0	0	0	0	0	0	0	0	0	0	0	0	0	0	0	0	0	0	0	0	0	0	0	0	0	0	0	0	0	0	0	0	0	0	1	0	0	0
Tunisia	0	0	0	0	0	0	0	0	0	0	0	0	0	0	0	0	0	0	0	0	0	0	0	0	0	0	0	0	0	0	0	0	0	0	0	0	0	0	0	0	0	0	0	0	0	0	0	1	0
Turkey	0	0	0	0	0	0	0	0	0	0	0	0	0	0	0	0	0	0	0	0	0	0	0	0	0	0	0	0	0	0	0	0	0	0	0	0	0	0	0	1	0	0	0	0	0	0	0	0	0
Turkmenistan	0	0	0	0	0	0	0	0	0	0	0	0	0	0	0	0	0	0	0	0	0	0	0	0	0	0	0	0	0	0	0	0	0	0	0	0	0	0	0	0	0	0	0	0	1	0	0	0	0
Turks and Caicos Islands	0	0	0	0	0	0	0	0	0	0	0	0	0	0	0	0	0	0	0	0	0	0	0	0	0	0	0	0	0	0	0	0	0	0	0	0	0	0	0	0	0	0	0	0	0	1	0	0	0
Tuvalu	0	0	0	0	0	0	0	0	0	0	0	0	0	0	0	0	0	0	0	0	0	0	0	0	0	0	0	0	0	0	0	0	0	0	0	0	0	0	0	0	0	0	0	0	1	0	0	0	0
Tanzania	0	0	0	0	0	0	0	0	0	0	0	0	0	0	0	0	0	0	0	0	0	0	0	0	0	0	0	0	0	0	0	0	0	0	0	0	0	0	0	0	0	0	0	0	0	0	0	1	0
Uganda	0	0	0	0	0	0	0	0	0	0	0	0	0	0	0	0	0	0	0	0	0	0	0	0	0	0	0	0	0	0	0	0	0	0	0	0	0	0	0	0	0	0	0	0	0	0	0	1	0
Ukraine	0	0	0	0	0	0	0	0	0	0	0	0	0	0	0	0	0	0	0	0	0	0	0	0	0	0	0	0	0	0	0	0	0	0	0	0	0	0	0	0	0	0	0	0	0	0	1	0	0
United Arab Emirates	0	0	0	0	0	0	0	0	0	0	0	0	0	0	0	0	0	0	0	0	0	0	0	0	0	0	0	0	0	0	0	0	0	0	0	0	0	0	0	0	0	0	0	0	0	0	0	0	1
United Kingdom	0	0	0	0	0	0	0	0	0	0	0	0	0	0	0	0	0	0	0	0	0	0	0	0	0	0	0	1	0	0	0	0	0	0	0	0	0	0	0	0	0	0	0	0	0	0	0	0	0
United States	0	0	0	0	0	0	0	0	0	0	0	0	0	0	0	0	0	0	0	0	0	0	0	0	0	0	0	0	1	0	0	0	0	0	0	0	0	0	0	0	0	0	0	0	0	0	0	0	0
Uruguay	0	0	0	0	0	0	0	0	0	0	0	0	0	0	0	0	0	0	0	0	0	0	0	0	0	0	0	0	0	0	0	0	0	0	0	0	0	0	0	0	0	0	0	0	0	1	0	0	0
Uzbekistan	0	0	0	0	0	0	0	0	0	0	0	0	0	0	0	0	0	0	0	0	0	0	0	0	0	0	0	0	0	0	0	0	0	0	0	0	0	0	0	0	0	0	0	0	1	0	0	0	0
Vanuatu	0	0	0	0	0	0	0	0	0	0	0	0	0	0	0	0	0	0	0	0	0	0	0	0	0	0	0	0	0	0	0	0	0	0	0	0	0	0	0	0	0	0	0	0	1	0	0	0	0
Venezuela	0	0	0	0	0	0	0	0	0	0	0	0	0	0	0	0	0	0	0	0	0	0	0	0	0	0	0	0	0	0	0	0	0	0	0	0	0	0	0	0	0	0	0	0	0	1	0	0	0
Vietnam	0	0	0	0	0	0	0	0	0	0	0	0	0	0	0	0	0	0	0	0	0	0	0	0	0	0	0	0	0	0	0	0	0	0	0	0	0	0	0	0	0	0	0	0	1	0	0	0	0
Yemen	0	0	0	0	0	0	0	0	0	0	0	0	0	0	0	0	0	0	0	0	0	0	0	0	0	0	0	0	0	0	0	0	0	0	0	0	0	0	0	0	0	0	0	0	0	0	0	0	1
Zambia	0	0	0	0	0	0	0	0	0	0	0	0	0	0	0	0	0	0	0	0	0	0	0	0	0	0	0	0	0	0	0	0	0	0	0	0	0	0	0	0	0	0	0	0	0	0	0	1	0
Zanzibar	0	0	0	0	0	0	0	0	0	0	0	0	0	0	0	0	0	0	0	0	0	0	0	0	0	0	0	0	0	0	0	0	0	0	0	0	0	0	0	0	0	0	0	0	0	0	0	1	0
Zimbabwe	0	0	0	0	0	0	0	0	0	0	0	0	0	0	0	0	0	0	0	0	0	0	0	0	0	0	0	0	0	0	0	0	0	0	0	0	0	0	0	0	0	0	0	0	0	0	0	1	0
Taiwan	0	0	0	0	0	0	0	0	0	0	0	0	0	0	0	0	0	0	0	0	0	0	0	0	0	0	0	0	0	0	0	0	0	0	0	0	0	0	0	0	1	0	0	0	0	0	0	0	0

## Sheet: Land types
	Cropland	Forest	Grazing_land	Other_land	Infrastructure_land	Marginal_land
Cropland - cropped area - Paddy rice	1
Cropland - fallowed area - Paddy rice	1
Cropland - cropped area - Wheat	1
Cropland - fallowed area - Wheat	1
Cropland - cropped area - Cereal grains nec	1
Cropland - fallowed area - Cereal grains nec	1
Cropland - cropped area - Vegetables, fruit, nuts	1
Cropland - fallowed area - Vegetables, fruit, nuts	1
Cropland - cropped area - Oil seeds	1
Cropland - fallowed area - Oil seeds	1
Cropland - cropped area - Sugar cane, sugar beet	1
Cropland - fallowed area - Sugar cane, sugar beet	1
Cropland - cropped area - Plant-based fibers	1
Cropland - fallowed area - Plant-based fibers	1
Cropland - cropped area - Crops nec	1
Cropland - fallowed area - Crops nec	1
Cropland - fallowed area - Cattle	1
Grazing land - open forests - Cattle			1
Grazing land - other used land - Cattle				1
Grazing land - pastures - Cattle			1
Grazing land - rangeland - Cattle			1
Cropland - fallowed area - Pigs	1
Cropland - fallowed area - Poultry	1
Cropland - fallowed area - Meat animals nec	1
Grazing land - open forests - Meat animals nec			1
Grazing land - other used land - Meat animals nec				1
Grazing land - pastures - Meat animals nec			1
Grazing land - rangeland - Meat animals nec			1
Cropland - fallowed area - Raw milk	1
Grazing land - open forests - Raw milk			1
Grazing land - other used land - Raw milk				1
Grazing land - pastures - Raw milk			1
Grazing land - rangeland - Raw milk			1
Forestry incl. wood fuel - closed forests		1
Forestry incl. wood fuel - open forests		1
Forestry incl. wood fuel - other used land				1
Grazing land - open forests - final demand			1
Grazing land - other used land				1
Infrastructure land					1
Marginal use - wilderness periphery						1
